# Supplementary material for: The TGF-β Receptor Gene Saxophone Influences Larval-Pupal-Adult Development in Tribolium castaneum
Source: Molecules. 2022 Sep 15;27(18):6017. doi: 10.3390/molecules27186017 (PMC9505606; doi:10.3390/molecules27186017)
Supplement: Supplementary file 1 [file molecules-27-06017-s001.zip]

Archive with 1 entries (1 files):
- molecules-1871577-supplementary.pdf
